# Supplementary material for: Identification of Gene Expression Changes in the Aorta of ApoE Null Mice Fed a High-Fat Diet
Source: Genes (Basel). 2017 Oct 24;8(10):289. doi: 10.3390/genes8100289 (PMC5664139; doi:10.3390/genes8100289)
Supplement: Supplementary file 1 [file genes-08-00289-s001.zip]

Archive with 5 entries (4 files):
- Supplementary tables/
- Supplementary tables/Supplementary-Table-1.xlsx
- Supplementary tables/Supplementary-Table-2.xlsx
- Supplementary tables/Supplementary-Table-3.xlsx
- Supplementary tables/Supplementary-Table-4.xlsx
