# Supplementary material for: Identification of Gene Expression Changes in the Aorta of ApoE Null Mice Fed a High-Fat Diet
Source: Genes (Basel). 2017 Oct 24;8(10):289. doi: 10.3390/genes8100289 (PMC5664139; doi:10.3390/genes8100289)
Supplement: Supplementary file 1 [file genes-08-00289-s001.zip › Supplementary tables/Supplementary-Table-1.xlsx]

## Sheet: Sheet1
Supplementary Table 1. Primers used in this study for quantitative RT-PCR analysis.
Symbol	ID	Primers	Length
Actb	NM_007393	GCCTTCCTTCTTGGGTAT;GTCTTTACGGATGTCAACG	88
Pparg	NM_001127330	CCTGCATCTCCACCTTAT;ACAGACTCGGCACTCAAT	99
Ucp1	NM_009463	AAAGTCCGCCTTCAGATC;AGTTTCGGCAATCCTTCT	110
Fabp4	NM_024406	AAATCACCGCAGACGACA;CACATTCCACCACCAGCT	138
Pnpla2	NM_001163689	ATGTGCAAACAGGGCTACA;GGGTTGGGTTGGTTCAGT	71
Gnat3	NM_001081143	CCACCTCCATTGTTCTGT;GCACCTTAGCCACTTTCT	63
Scd1	NM_009127	AAATAATCGAAGGACCCG;CCAGCCACGAAAGAAACT	55
Upk3b	NM_175309	CCTCGGTGCGTCTTTGAT;AGCAGCAGTCTGTGGGTT	105
Saa3	NM_011315	GTTCAGAAGTTCACGGGACA;CAGGTCGGAAGTGGTTGG	100
Cyp2e1	NM_021282	CCCATCATTATCCCTTACA;GCAGTCGGGTGCTCTTAC	87
Ngfr	NM_033217	GCCCAACAGTCAGAACCG;CCCTCAGGAGCAGCAACA	84
Acsm3	NM_016870	CGAGGGAGTTTCTACATT;GTTCTATGAGGGCACTTT	142
Msln	NM_018857	GGCAGTCAGGGAGGTTCT;GATGCTCTGGACGATGGA	127
Angptl7	NM_001039554	AACAACACCGTCTTCAGC;GTACCAGTAGCCACCTTTT	87
Ccl7	NM_013654	GCCTGAACAGAAACCAAC;TATCCCTTAGGACCGTGA	102
Acaca	NM_133360	AGTCTCGGTGCTGGTGTT;CTGAGGAAGCCGTGTTGC	63
