# Supplementary material for: Identification of Gene Expression Changes in the Aorta of ApoE Null Mice Fed a High-Fat Diet
Source: Genes (Basel). 2017 Oct 24;8(10):289. doi: 10.3390/genes8100289 (PMC5664139; doi:10.3390/genes8100289)
Supplement: Supplementary file 1 [file genes-08-00289-s001.zip › Supplementary tables/Supplementary-Table-2.xlsx]

## Sheet: Sheet1
Supplementary Table 2. The complete gene list of differentially expressed genes (fold change > 2 and adjusted p-value < 0.05).
Symbol	AS_mean	AS_std	CON_mean	CON_std	Fold(AS/CON)	Pvlaue	Adjusted_pvalue	ID	Name	Locus	Type
Klrb1c	0	0	0.186528	0.0177845	0.01	5.39971e-05	0.00708936	ENSMUSG00000030325	killer cell lectin-like receptor subfamily B member 1C [Source:MGI Symbol;Acc:MGI:107538]	chr6:128728502-128738659(-)	protein_coding
Lgals7	0	0	1.22559	0.116854	0.01	5.39982e-05	0.00708936	ENSMUSG00000053522	lectin, galactose binding, soluble 7 [Source:MGI Symbol;Acc:MGI:1316742]	chr7:29649404-29651303(+)	protein_coding
Gm5150	0	0	1.31181	0.125075	0.01	5.39986e-05	0.00708936	ENSMUSG00000078780	predicted gene 5150 [Source:MGI Symbol;Acc:MGI:3779469]	chr3:15848069-15906332(-)	protein_coding
Urah	0	0	1.00922	0.0962253	0.01	5.40002e-05	0.00708936	ENSMUSG00000025481	urate (5-hydroxyiso-) hydrolase [Source:MGI Symbol;Acc:MGI:1916142]	chr7:148021394-148032668(+)	protein_coding
2810032G03Rik	0	0	0.4351	0.0414851	0.01	5.40008e-05	0.00708936	ENSMUSG00000037735	RIKEN cDNA 2810032G03 gene [Source:MGI Symbol;Acc:MGI:1919919]	chr12:5383307-5422938(+)	lincRNA
D630024D03Rik	0	0	1.26379	0.120498	0.01	5.40012e-05	0.00708936	ENSMUSG00000085772	RIKEN cDNA D630024D03 gene [Source:MGI Symbol;Acc:MGI:3041224]	chr11:31700687-31724547(-)	lincRNA
Cacng4	0	0	0.593881	0.0566244	0.01	5.40012e-05	0.00708936	ENSMUSG00000020723	calcium channel, voltage-dependent, gamma subunit 4 [Source:MGI Symbol;Acc:MGI:1859167]	chr11:107596093-107655778(-)	protein_coding
Gm16712	0	0	0.255264	0.0243387	0.01	5.4003e-05	0.00708936	ENSMUSG00000097077	predicted gene, 16712 [Source:MGI Symbol;Acc:MGI:4439636]	chr17:56092045-56107374(-)	lincRNA
Bmp15	0	0	0.157572	0.0150241	0.01	5.40031e-05	0.00708936	ENSMUSG00000023279	bone morphogenetic protein 15 [Source:MGI Symbol;Acc:MGI:1316745]	chrX:5891223-5897841(-)	protein_coding
Rbp2	0	0	1.01612	0.0968846	0.01	5.40033e-05	0.00708936	ENSMUSG00000032454	retinol binding protein 2, cellular [Source:MGI Symbol;Acc:MGI:97877]	chr9:98390955-98410190(+)	protein_coding
Wdr20rt	0	0	0.111765	0.0106565	0.01	5.40041e-05	0.00708936	ENSMUSG00000035560	WD repeat domain 20, retrogene [Source:MGI Symbol;Acc:MGI:1918198]	chr12:66326503-66329441(+)	protein_coding
B230216N24Rik	0	0	0.472018	0.0450345	0.01	5.41406e-05	0.00708936	ENSMUSG00000089706	RIKEN cDNA B230216N24 gene [Source:MGI Symbol;Acc:MGI:1925853]	chr1:99717670-99992209(-)	processed_transcript
Pcdh15	0	0	0.217827	0.0283951	0.01	0.000185443	0.0113257	ENSMUSG00000052613	protocadherin 15 [Source:MGI Symbol;Acc:MGI:1891428]	chr10:73284614-74112477(+)	protein_coding
Megf11	0	0	0.265796	0.0351359	0.01	0.000195904	0.0116404	ENSMUSG00000036466	multiple EGF-like-domains 11 [Source:MGI Symbol;Acc:MGI:1920951]	chr9:64233432-64557012(+)	protein_coding
Vsig8	0	0	0.414692	0.0968186	0.01	0.00176192	0.03973	ENSMUSG00000049598	V-set and immunoglobulin domain containing 8 [Source:MGI Symbol;Acc:MGI:3642995]	chr1:174486068-174493848(+)	protein_coding
Krt19	0.152032	0.263328	12.6558	1.65976	0.0120129	0.00020907	0.0117014	ENSMUSG00000020911	keratin 19 [Source:MGI Symbol;Acc:MGI:96693]	chr11:100002125-100007233(-)	protein_coding
Msln	0.434756	0.341837	20.8017	1.19171	0.0209	9.07825e-06	0.00345453	ENSMUSG00000063011	mesothelin [Source:MGI Symbol;Acc:MGI:1888992]	chr17:25885557-25891272(-)	protein_coding
Plet1	0.192009	0.16979	6.37894	0.464589	0.0301005	2.68555e-05	0.00524337	ENSMUSG00000032068	placenta expressed transcript 1 [Source:MGI Symbol;Acc:MGI:1923759]	chr9:50296903-50313744(+)	protein_coding
Col9a2	0.133382	0.115713	4.27888	0.935125	0.0311723	0.00159219	0.0379331	ENSMUSG00000028626	collagen, type IX, alpha 2 [Source:MGI Symbol;Acc:MGI:88466]	chr4:120712170-120727930(+)	protein_coding
Sytl3	0.065734	0.113855	1.51428	0.0536782	0.0434093	3.73822e-05	0.00616999	ENSMUSG00000041831	synaptotagmin-like 3 [Source:MGI Symbol;Acc:MGI:1933367]	chr17:6877959-6942393(+)	protein_coding
Upk3b	1.9871	1.0662	44.527	5.43419	0.0446269	0.000184456	0.0113257	ENSMUSG00000042985	uroplakin 3B [Source:MGI Symbol;Acc:MGI:2140882]	chr5:136514365-136520863(+)	protein_coding
Ptx3	0.0958513	0.166019	2.0796	0.339482	0.0460912	0.000811413	0.0266411	ENSMUSG00000027832	pentraxin related gene [Source:MGI Symbol;Acc:MGI:104641]	chr3:65857479-66100759(+)	protein_coding
Upk1b	0.419868	0.224064	8.46538	0.265389	0.0495982	2.30595e-06	0.00154162	ENSMUSG00000049436	uroplakin 1B [Source:MGI Symbol;Acc:MGI:98912]	chr16:38773296-38800316(-)	protein_coding
Saa3	4.04418	2.01341	81.3934	16.103	0.0496868	0.00117449	0.0317629	ENSMUSG00000040026	serum amyloid A 3 [Source:MGI Symbol;Acc:MGI:98223]	chr7:53967367-53971046(-)	protein_coding
Krt7	0.808357	0.554541	15.3565	2.8933	0.0526395	0.0010257	0.0295882	ENSMUSG00000023039	keratin 7 [Source:MGI Symbol;Acc:MGI:96704]	chr15:101242833-101258237(+)	protein_coding
Prdm16	0.371004	0.332969	5.2098	0.548357	0.0712128	0.000198179	0.0116404	ENSMUSG00000039410	PR domain containing 16 [Source:MGI Symbol;Acc:MGI:1917923]	chr4:153690233-154010982(-)	protein_coding
Chil1	1.55734	1.3625	21.681	0.641041	0.0718298	2.06408e-05	0.00429168	ENSMUSG00000064246	chitinase-like 1 [Source:MGI Symbol;Acc:MGI:1340899]	chr1:136078980-136086608(+)	protein_coding
Atp2a1	0.189577	0.0570645	2.46345	0.525773	0.0769559	0.00173671	0.0394772	ENSMUSG00000030730	ATPase, Ca++ transporting, cardiac muscle, fast twitch 1 [Source:MGI Symbol;Acc:MGI:105058]	chr7:133572280-133606587(-)	protein_coding
Lrp2	0.0106261	0.018405	0.135566	0.00662682	0.0783835	0.000379693	0.0168785	ENSMUSG00000027070	low density lipoprotein receptor-related protein 2 [Source:MGI Symbol;Acc:MGI:95794]	chr2:69262391-69424124(-)	protein_coding
Epyc	0.707466	0.386377	8.5281	1.92078	0.0829571	0.00229635	0.0457035	ENSMUSG00000019936	epiphycan [Source:MGI Symbol;Acc:MGI:107942]	chr10:97106701-97429724(+)	protein_coding
Tbx4	0.0593393	0.102779	0.705454	0.0250047	0.0841151	0.000451644	0.0185882	ENSMUSG00000000094	T-box 4 [Source:MGI Symbol;Acc:MGI:102556]	chr11:85703564-85729599(+)	protein_coding
Cxcl5	0.557092	0.548293	5.10235	0.448957	0.109183	0.000373511	0.016787	ENSMUSG00000029371	chemokine (C-X-C motif) ligand 5 [Source:MGI Symbol;Acc:MGI:1096868]	chr5:91188323-91190651(+)	protein_coding
Serpina3m	0.444255	0.208833	4.02119	0.509924	0.110478	0.00035645	0.0162892	ENSMUSG00000079012	serine (or cysteine) peptidase inhibitor, clade A, member 3M [Source:MGI Symbol;Acc:MGI:98378]	chr12:105625373-105632467(+)	protein_coding
Col2a1	9.81417	0.610085	81.9138	0.397197	0.119811	6.92757e-09	5.54552e-05	ENSMUSG00000022483	collagen, type II, alpha 1 [Source:MGI Symbol;Acc:MGI:88452]	chr15:97806032-97835155(-)	protein_coding
Lcn2	19.6297	6.34691	152.97	7.3024	0.128323	1.82651e-05	0.00417196	ENSMUSG00000026822	lipocalin 2 [Source:MGI Symbol;Acc:MGI:96757]	chr2:32240156-32243259(-)	protein_coding
Myh1	0.10948	0.0514637	0.764022	0.159224	0.143294	0.00247693	0.0477055	ENSMUSG00000056328	myosin, heavy polypeptide 1, skeletal muscle, adult [Source:MGI Symbol;Acc:MGI:1339711]	chr11:67013615-67038077(+)	protein_coding
Gm9994	0.228324	0.216181	1.57763	0.243471	0.144725	0.00199512	0.0424354	ENSMUSG00000093805	predicted gene 9994 [Source:MGI Symbol;Acc:MGI:3711964]	chr1:95815013-95837816(+)	protein_coding
Wnt9b	0.341353	0.230317	2.33101	0.375994	0.14644	0.00144644	0.0356268	ENSMUSG00000018486	wingless-type MMTV integration site family, member 9B [Source:MGI Symbol;Acc:MGI:1197020]	chr11:103588676-103611135(-)	protein_coding
Cybrd1	0.211867	0.11571	1.36642	0.049413	0.155053	9.15925e-05	0.00903888	ENSMUSG00000027015	cytochrome b reductase 1 [Source:MGI Symbol;Acc:MGI:2654575]	chr2:70956110-70980983(+)	protein_coding
Sprr1a	1.403	0.500895	8.67467	1.38308	0.161735	0.00102167	0.029584	ENSMUSG00000050359	small proline-rich protein 1A [Source:MGI Symbol;Acc:MGI:106660]	chr3:92287875-92289803(-)	protein_coding
Pkhd1l1	0.73226	0.475622	4.43933	0.130394	0.164948	0.000200857	0.0116548	ENSMUSG00000038725	polycystic kidney and hepatic disease 1-like 1 [Source:MGI Symbol;Acc:MGI:2183153]	chr15:44289098-44428681(+)	protein_coding
Angptl7	2.84399	0.607381	17.1102	1.6413	0.166216	0.000146053	0.0101048	ENSMUSG00000028989	angiopoietin-like 7 [Source:MGI Symbol;Acc:MGI:3605801]	chr4:147822690-147931794(-)	protein_coding
Hcn1	0.122835	0.0147655	0.669388	0.081872	0.183504	0.000340165	0.0157351	ENSMUSG00000021730	hyperpolarization-activated, cyclic nucleotide-gated K+ 1 [Source:MGI Symbol;Acc:MGI:1096392]	chr13:118391126-118769835(+)	protein_coding
Il1r2	0.279032	0.246743	1.45904	0.117914	0.191243	0.00171343	0.0393009	ENSMUSG00000026073	interleukin 1 receptor, type II [Source:MGI Symbol;Acc:MGI:96546]	chr1:40133056-40182070(+)	protein_coding
Aldh1a2	3.20169	1.63319	16.5491	2.09548	0.193467	0.000960346	0.0284039	ENSMUSG00000013584	aldehyde dehydrogenase family 1, subfamily A2 [Source:MGI Symbol;Acc:MGI:107928]	chr9:71063595-71144050(+)	protein_coding
H2-M2	1.04436	0.464612	4.93566	0.850096	0.211595	0.00224314	0.0453714	ENSMUSG00000016283	histocompatibility 2, M region locus 2 [Source:MGI Symbol;Acc:MGI:95914]	chr17:37617795-37620474(-)	protein_coding
Wif1	5.44856	0.31588	23.6331	0.824477	0.230548	3.68557e-06	0.00196687	ENSMUSG00000020218	Wnt inhibitory factor 1 [Source:MGI Symbol;Acc:MGI:1344332]	chr10:120471059-120537698(+)	protein_coding
Ccl7	8.81628	3.07954	38.1519	3.02677	0.231084	0.000298416	0.0143473	ENSMUSG00000035373	chemokine (C-C motif) ligand 7 [Source:MGI Symbol;Acc:MGI:99512]	chr11:81859213-81861025(+)	protein_coding
Col10a1	0.933619	0.415345	4.00732	0.376383	0.232978	0.000685761	0.0239195	ENSMUSG00000039462	collagen, type X, alpha 1 [Source:MGI Symbol;Acc:MGI:88445]	chr10:34023417-34138334(+)	protein_coding
Serpina3n	98.0912	7.85794	420.618	1.25474	0.233207	2.46697e-07	0.000493702	ENSMUSG00000021091	serine (or cysteine) peptidase inhibitor, clade A, member 3N [Source:MGI Symbol;Acc:MGI:105045]	chr12:105644917-105652539(+)	protein_coding
Gkn3	8.59614	2.21469	34.9943	5.63901	0.245644	0.0016513	0.0385516	ENSMUSG00000030048	gastrokine 3 [Source:MGI Symbol;Acc:MGI:1916138]	chr6:87333312-87338929(-)	protein_coding
Hspa1b	30.7123	1.23757	120.009	5.69925	0.255916	1.20157e-05	0.003671	ENSMUSG00000090877	heat shock protein 1B [Source:MGI Symbol;Acc:MGI:99517]	chr17:35093373-35096183(-)	protein_coding
Cxcl14	12.431	2.21593	46.4185	2.2423	0.267802	4.84167e-05	0.00708936	ENSMUSG00000021508	chemokine (C-X-C motif) ligand 14 [Source:MGI Symbol;Acc:MGI:1888514]	chr13:56390005-56397912(-)	protein_coding
Hspa1a	32.1338	3.04249	111.753	3.81431	0.287542	9.32345e-06	0.00345453	ENSMUSG00000091971	heat shock protein 1A [Source:MGI Symbol;Acc:MGI:96244]	chr17:35106303-35109101(-)	protein_coding
Cela1	2.3173	0.0817654	7.90941	1.09348	0.29298	0.000906708	0.0278092	ENSMUSG00000023031	chymotrypsin-like elastase family, member 1 [Source:MGI Symbol;Acc:MGI:95314]	chr15:100504852-100518351(-)	protein_coding
Cyp2s1	1.19557	0.299223	3.97543	0.3488	0.300739	0.000469094	0.0187755	ENSMUSG00000040703	cytochrome P450, family 2, subfamily s, polypeptide 1 [Source:MGI Symbol;Acc:MGI:1921384]	chr7:26587494-26601549(-)	protein_coding
Cyp7b1	0.712819	0.158428	2.3534	0.273625	0.302889	0.000848475	0.0270461	ENSMUSG00000039519	cytochrome P450, family 7, subfamily b, polypeptide 1 [Source:MGI Symbol;Acc:MGI:104978]	chr3:17971949-18143338(-)	protein_coding
Gpm6a	4.68402	1.08045	15.4406	0.928175	0.303357	0.000197234	0.0116404	ENSMUSG00000031517	glycoprotein m6a [Source:MGI Symbol;Acc:MGI:107671]	chr8:55864786-56146231(+)	protein_coding
Galnt12	1.03867	0.248086	3.3634	0.225266	0.308816	0.000274995	0.0135708	ENSMUSG00000039774	UDP-N-acetyl-alpha-D-galactosamine:polypeptide N-acetylgalactosaminyltransferase 12 [Source:MGI Symbol;Acc:MGI:2444664]	chr4:47104824-47135914(+)	protein_coding
Psd	1.2128	0.356924	3.70933	0.406527	0.326959	0.00132824	0.0340787	ENSMUSG00000037126	pleckstrin and Sec7 domain containing [Source:MGI Symbol;Acc:MGI:1920978]	chr19:46379226-46401646(-)	protein_coding
Bcl3	5.41043	1.6623	16.4757	1.69655	0.328389	0.00128129	0.033247	ENSMUSG00000053175	B cell leukemia/lymphoma 3 [Source:MGI Symbol;Acc:MGI:88140]	chr7:20393810-20408104(-)	protein_coding
Smtnl2	3.08812	0.43808	9.25228	1.41718	0.333769	0.00197454	0.0422625	ENSMUSG00000045667	smoothelin-like 2 [Source:MGI Symbol;Acc:MGI:2442764]	chr11:72203615-72225215(-)	protein_coding
Ccr2	2.40479	0.741689	7.18758	0.548558	0.334575	0.000851101	0.0270461	ENSMUSG00000049103	chemokine (C-C motif) receptor 2 [Source:MGI Symbol;Acc:MGI:106185]	chr9:124016921-124023879(+)	protein_coding
Ccl8	51.8409	8.58961	153.539	6.0151	0.33764	7.36134e-05	0.00829965	ENSMUSG00000009185	chemokine (C-C motif) ligand 8 [Source:MGI Symbol;Acc:MGI:101878]	chr11:81928686-81930301(+)	protein_coding
Dok5	0.411825	0.192651	1.2065	0.0762829	0.34134	0.00266583	0.0497435	ENSMUSG00000027560	docking protein 5 [Source:MGI Symbol;Acc:MGI:1924079]	chr2:170557306-170705275(+)	protein_coding
Ptgs2	4.08265	0.178349	11.7188	0.7856	0.348385	8.05766e-05	0.00849392	ENSMUSG00000032487	prostaglandin-endoperoxide synthase 2 [Source:MGI Symbol;Acc:MGI:97798]	chr1:151947253-151955142(+)	protein_coding
Thbs4	2.53668	0.458725	7.26398	0.931272	0.349214	0.00139728	0.0349539	ENSMUSG00000021702	thrombospondin 4 [Source:MGI Symbol;Acc:MGI:1101779]	chr13:93521540-93564773(-)	protein_coding
Acta1	82.7743	1.94081	235.982	11.2712	0.350766	2.04498e-05	0.00429168	ENSMUSG00000031972	actin, alpha 1, skeletal muscle [Source:MGI Symbol;Acc:MGI:87902]	chr8:126415657-126418675(-)	protein_coding
Sh2d5	0.162223	0.0194998	0.460195	0.043878	0.352509	0.000424709	0.0177802	ENSMUSG00000045349	SH2 domain containing 5 [Source:MGI Symbol;Acc:MGI:2446215]	chr4:137806325-137816883(+)	protein_coding
C530008M17Rik	0.302509	0.0763585	0.85438	0.0949287	0.354068	0.00142535	0.0353503	ENSMUSG00000036377	RIKEN cDNA C530008M17 gene [Source:MGI Symbol;Acc:MGI:2444817]	chr5:77269623-77302579(+)	protein_coding
Prg4	26.8365	1.91989	75.1311	6.77653	0.357196	0.000287841	0.0140498	ENSMUSG00000006014	proteoglycan 4 (megakaryocyte stimulating factor, articular superficial zone protein) [Source:MGI Symbol;Acc:MGI:1891344]	chr1:152208440-152313295(-)	protein_coding
Alpl	11.8057	2.80004	32.8537	0.957143	0.359343	0.00024939	0.0127835	ENSMUSG00000028766	alkaline phosphatase, liver/bone/kidney [Source:MGI Symbol;Acc:MGI:87983]	chr4:137297645-137352299(-)	protein_coding
Npas4	2.01491	0.56425	5.59588	0.590359	0.36007	0.00161225	0.0381272	ENSMUSG00000045903	neuronal PAS domain protein 4 [Source:MGI Symbol;Acc:MGI:2664186]	chr19:4984354-4989971(-)	protein_coding
Col11a2	1.72555	0.154965	4.63836	0.727588	0.372018	0.00246759	0.0476706	ENSMUSG00000024330	collagen, type XI, alpha 2 [Source:MGI Symbol;Acc:MGI:88447]	chr17:34176381-34203187(+)	protein_coding
Tbx20	6.62673	0.730733	16.9624	0.925212	0.390672	0.000109679	0.00954953	ENSMUSG00000031965	T-box 20 [Source:MGI Symbol;Acc:MGI:1888496]	chr9:24525255-24578747(-)	protein_coding
2310015D24Rik	0.925075	0.155687	2.36245	0.202141	0.391575	0.000617982	0.0224351	ENSMUSG00000099411	RIKEN cDNA 2310015D24 gene [Source:MGI Symbol;Acc:MGI:1917350]	chr16:13514223-13520512(-)	lincRNA
Mmp13	1.89516	0.294201	4.77468	0.473113	0.396918	0.000861292	0.0270909	ENSMUSG00000050578	matrix metallopeptidase 13 [Source:MGI Symbol;Acc:MGI:1340026]	chr9:7272513-7283333(+)	protein_coding
Bmper	3.44121	0.407506	8.59769	0.779285	0.400248	0.000529275	0.0202236	ENSMUSG00000031963	BMP-binding endothelial regulator [Source:MGI Symbol;Acc:MGI:1920480]	chr9:23027519-23289659(+)	protein_coding
Megf6	2.03809	0.281558	4.99604	0.278267	0.407941	0.000205605	0.0116548	ENSMUSG00000057751	multiple EGF-like-domains 6 [Source:MGI Symbol;Acc:MGI:1919351]	chr4:153544821-153649830(+)	protein_coding
Ahsg	12.7634	0.326989	31.0767	3.3353	0.410707	0.000695096	0.0241399	ENSMUSG00000022868	alpha-2-HS-glycoprotein [Source:MGI Symbol;Acc:MGI:107189]	chr16:22857917-22899524(+)	protein_coding
Mt2	152.582	7.38433	368.699	36.3403	0.413838	0.000541943	0.0205604	ENSMUSG00000031762	metallothionein 2 [Source:MGI Symbol;Acc:MGI:97172]	chr8:96696517-96697467(+)	protein_coding
Slc16a13	1.65507	0.504498	3.98834	0.156697	0.414977	0.00156877	0.037687	ENSMUSG00000044367	solute carrier family 16 (monocarboxylic acid transporters), member 13 [Source:MGI Symbol;Acc:MGI:1916559]	chr11:70030293-70034496(-)	protein_coding
Ccl21a	27.5683	0.575348	66.4131	2.7066	0.415104	1.69738e-05	0.00413835	ENSMUSG00000095320	chemokine (C-C motif) ligand 21A (serine) [Source:MGI Symbol;Acc:MGI:1349183]	chr4:42231042-42232176(-)	protein_coding
Gm1966	0.310257	0.0759025	0.725498	0.0775669	0.427648	0.00268926	0.0499427	ENSMUSG00000073902	predicted gene 1966 [Source:MGI Symbol;Acc:MGI:3584360]	chr7:113739062-113788159(-)	unprocessed_pseudogene
Ccl21c	8.73181	1.73823	20.3818	1.88541	0.428412	0.00140989	0.0351594	ENSMUSG00000096271	chemokine (C-C motif) ligand 21C (leucine) [Source:MGI Symbol;Acc:MGI:1891386]	chrUn_random:527838-528969(-)	protein_coding
2210407C18Rik	32.0564	2.91398	73.9997	3.04515	0.433196	6.6476e-05	0.00781923	ENSMUSG00000037145	RIKEN cDNA 2210407C18 gene [Source:MGI Symbol;Acc:MGI:1925604]	chr11:58421707-58426994(-)	protein_coding
Zswim7	8.22393	2.43859	18.7483	0.903245	0.438649	0.00218072	0.0445892	ENSMUSG00000014243	zinc finger SWIM-type containing 7 [Source:MGI Symbol;Acc:MGI:1916997]	chr11:62080725-62094897(-)	protein_coding
Ephb1	0.642457	0.0412882	1.45773	0.094917	0.440724	0.000167185	0.0108094	ENSMUSG00000032537	Eph receptor B1 [Source:MGI Symbol;Acc:MGI:1096337]	chr9:101824457-102257023(-)	protein_coding
Ankrd1	277.085	11.5253	617.324	11.7875	0.448848	3.65545e-06	0.00196687	ENSMUSG00000024803	ankyrin repeat domain 1 (cardiac muscle) [Source:MGI Symbol;Acc:MGI:1097717]	chr19:36186454-36194334(-)	protein_coding
Tgfb2	9.93862	0.868613	22.1258	1.15294	0.449187	0.000127226	0.00985675	ENSMUSG00000039239	transforming growth factor, beta 2 [Source:MGI Symbol;Acc:MGI:98726]	chr1:188447064-188529871(-)	protein_coding
Slc39a8	1.53647	0.177584	3.38041	0.0803575	0.454521	8.12134e-05	0.00849392	ENSMUSG00000053897	solute carrier family 39 (metal ion transporter), member 8 [Source:MGI Symbol;Acc:MGI:1914797]	chr3:135488242-135551536(+)	protein_coding
Fam171a2	1.34755	0.229316	2.95448	0.280904	0.456104	0.00154923	0.037467	ENSMUSG00000034685	family with sequence similarity 171, member A2 [Source:MGI Symbol;Acc:MGI:2448496]	chr11:102298295-102308977(-)	protein_coding
H2-Aa	118.162	5.53555	258.924	10.0481	0.456357	2.89823e-05	0.00543355	ENSMUSG00000036594	histocompatibility 2, class II antigen A, alpha [Source:MGI Symbol;Acc:MGI:95895]	chr17:34419695-34424716(-)	protein_coding
Grem2	4.34947	0.222803	9.40736	0.872152	0.462348	0.000624236	0.0224496	ENSMUSG00000050069	gremlin 2, DAN family BMP antagonist [Source:MGI Symbol;Acc:MGI:1344367]	chr1:176763915-176851950(-)	protein_coding
Ints6	1.50927	0.195658	3.242	0.30209	0.465536	0.00113048	0.0310028	ENSMUSG00000035161	integrator complex subunit 6 [Source:MGI Symbol;Acc:MGI:1202397]	chr14:63282503-63448963(-)	protein_coding
Myoc	7.49701	1.31186	16.0852	0.352709	0.46608	0.00039509	0.0170957	ENSMUSG00000026697	myocilin [Source:MGI Symbol;Acc:MGI:1202864]	chr1:164569280-164588350(+)	protein_coding
Bex1	4.75553	0.928702	10.0627	0.9558	0.472591	0.00231654	0.0459576	ENSMUSG00000050071	brain expressed X-linked 1 [Source:MGI Symbol;Acc:MGI:1328321]	chrX:132748510-132750052(-)	protein_coding
Col3a1	318.587	4.7265	670.721	3.32932	0.474992	4.84103e-08	0.000193762	ENSMUSG00000026043	collagen, type III, alpha 1 [Source:MGI Symbol;Acc:MGI:88453]	chr1:45368382-45406551(+)	protein_coding
H2-Ab1	104.76	5.74042	220.212	4.88174	0.475725	1.19855e-05	0.003671	ENSMUSG00000073421	histocompatibility 2, class II antigen A, beta 1 [Source:MGI Symbol;Acc:MGI:103070]	chr17:34400171-34406363(+)	protein_coding
Lacc1	2.97482	0.180396	6.25193	0.567295	0.475825	0.00067555	0.0237183	ENSMUSG00000044350	laccase (multicopper oxidoreductase) domain containing 1 [Source:MGI Symbol;Acc:MGI:2445077]	chr14:77424007-77436424(-)	protein_coding
H2-Eb1	65.3515	5.99499	137.251	8.30014	0.476146	0.000262224	0.0132855	ENSMUSG00000060586	histocompatibility 2, class II antigen E beta [Source:MGI Symbol;Acc:MGI:95901]	chr17:34442811-34453619(+)	protein_coding
Col15a1	31.7013	4.04008	66.5773	1.3807	0.476158	0.000144872	0.0100844	ENSMUSG00000028339	collagen, type XV, alpha 1 [Source:MGI Symbol;Acc:MGI:88449]	chr4:47220883-47326037(+)	protein_coding
Bambi	3.10032	0.484926	6.46743	0.71013	0.479374	0.00246729	0.0476706	ENSMUSG00000024232	BMP and activin membrane-bound inhibitor [Source:MGI Symbol;Acc:MGI:1915260]	chr18:3507954-3516402(+)	protein_coding
Gsta3	8.25979	0.628583	17.1388	2.12828	0.481935	0.00227616	0.0457035	ENSMUSG00000025934	glutathione S-transferase, alpha 3 [Source:MGI Symbol;Acc:MGI:95856]	chr1:21230665-21255656(+)	protein_coding
Fam81a	2.29419	0.267941	4.7443	0.462881	0.483568	0.00136587	0.0347105	ENSMUSG00000032224	family with sequence similarity 81, member A [Source:MGI Symbol;Acc:MGI:1924136]	chr9:69937116-69989364(-)	protein_coding
Prox1	1.3549	0.0197182	2.80076	0.0331987	0.48376	3.38563e-07	0.000602266	ENSMUSG00000010175	prospero homeobox 1 [Source:MGI Symbol;Acc:MGI:97772]	chr1:191945657-191994559(-)	protein_coding
Lars2	22.4216	1.44717	46.1354	1.11205	0.485995	2.30857e-05	0.00473849	ENSMUSG00000035202	leucyl-tRNA synthetase, mitochondrial [Source:MGI Symbol;Acc:MGI:2142973]	chr9:123276057-123371782(+)	protein_coding
Marcksl1	9.14614	0.782971	18.8022	1.85381	0.48644	0.00114485	0.0312782	ENSMUSG00000047945	MARCKS-like 1 [Source:MGI Symbol;Acc:MGI:97143]	chr4:129190824-129193225(+)	protein_coding
Lipt2	2.5302	0.441289	5.20014	0.350098	0.486565	0.00119971	0.032031	ENSMUSG00000030725	lipoyl(octanoyl) transferase 2 (putative) [Source:MGI Symbol;Acc:MGI:1914414]	chr7:107307786-107309441(+)	protein_coding
Chl1	1.42794	0.0525433	2.92455	0.270415	0.488261	0.000710859	0.0244581	ENSMUSG00000030077	cell adhesion molecule L1-like [Source:MGI Symbol;Acc:MGI:1098266]	chr6:103460869-103683029(+)	protein_coding
Pard6g	2.14183	0.466619	4.35907	0.140525	0.491349	0.00140176	0.0350111	ENSMUSG00000056214	par-6 family cell polarity regulator gamma [Source:MGI Symbol;Acc:MGI:2135606]	chr18:80243633-80316379(+)	protein_coding
Ezr	17.051	2.23829	34.639	1.65997	0.492248	0.000397674	0.0171146	ENSMUSG00000052397	ezrin [Source:MGI Symbol;Acc:MGI:98931]	chr17:6942479-6987129(-)	protein_coding
Aif1	8.70146	0.526707	17.6731	1.78708	0.492357	0.00112938	0.0310028	ENSMUSG00000024397	allograft inflammatory factor 1 [Source:MGI Symbol;Acc:MGI:1343098]	chr17:35307936-35312946(-)	protein_coding
Tal1	1.80501	0.075456	3.66256	0.376344	0.492829	0.00110816	0.0308931	ENSMUSG00000028717	T cell acute lymphocytic leukemia 1 [Source:MGI Symbol;Acc:MGI:98480]	chr4:114729030-114744360(+)	protein_coding
Sbk3	6.87489	0.616741	13.9138	0.712302	0.494107	0.000205766	0.0116548	ENSMUSG00000085272	SH3 domain binding kinase family, member 3 [Source:MGI Symbol;Acc:MGI:2685924]	chr7:4916861-4922563(-)	protein_coding
Fads2	22.6107	2.0561	45.6576	4.07022	0.495222	0.000938582	0.0281278	ENSMUSG00000024665	fatty acid desaturase 2 [Source:MGI Symbol;Acc:MGI:1930079]	chr19:10138653-10175993(-)	protein_coding
Kcnt2	1.52954	0.198802	3.06919	0.224628	0.498353	0.000884581	0.0274044	ENSMUSG00000052726	potassium channel, subfamily T, member 2 [Source:MGI Symbol;Acc:MGI:3036273]	chr1:142142833-142552979(+)	protein_coding
Dpep1	139.916	2.91147	67.2549	1.74355	2.08038	3.15687e-06	0.0019393	ENSMUSG00000019278	dipeptidase 1 (renal) [Source:MGI Symbol;Acc:MGI:94917]	chr8:125710134-125725713(+)	protein_coding
Syp	16.429	0.754275	7.8041	0.332473	2.10518	5.4508e-05	0.00708936	ENSMUSG00000031144	synaptophysin [Source:MGI Symbol;Acc:MGI:98467]	chrX:7215705-7230382(+)	protein_coding
Acaca	40.6213	0.622013	19.2748	0.412758	2.10748	9.94375e-07	0.000994996	ENSMUSG00000020532	acetyl-Coenzyme A carboxylase alpha [Source:MGI Symbol;Acc:MGI:108451]	chr11:84008939-84215153(+)	protein_coding
Ntrk2	14.2903	0.541031	6.7763	0.0399346	2.10886	1.79071e-05	0.00415497	ENSMUSG00000055254	neurotrophic tyrosine kinase, receptor, type 2 [Source:MGI Symbol;Acc:MGI:97384]	chr13:58907929-59235331(+)	protein_coding
Nav3	0.696941	0.058195	0.330064	0.0709173	2.11153	0.0022802	0.0457035	ENSMUSG00000020181	neuron navigator 3 [Source:MGI Symbol;Acc:MGI:2183703]	chr10:109120494-109437275(-)	protein_coding
Dpyd	3.09902	0.286644	1.46531	0.185282	2.11492	0.00115566	0.0314662	ENSMUSG00000033308	dihydropyrimidine dehydrogenase [Source:MGI Symbol;Acc:MGI:2139667]	chr3:118265095-119135836(+)	protein_coding
Fam46b	10.5359	1.2249	4.97992	0.759623	2.11567	0.00261585	0.049097	ENSMUSG00000046694	family with sequence similarity 46, member B [Source:MGI Symbol;Acc:MGI:2140500]	chr4:133036047-133043855(+)	protein_coding
Chrdl1	16.9205	1.74897	7.95821	1.03792	2.12617	0.00158232	0.0378103	ENSMUSG00000031283	chordin-like 1 [Source:MGI Symbol;Acc:MGI:1933172]	chrX:139720216-139828805(-)	protein_coding
Pcx	110.72	2.19972	51.5204	2.97469	2.14905	1.00815e-05	0.00358677	ENSMUSG00000024892	pyruvate carboxylase [Source:MGI Symbol;Acc:MGI:97520]	chr19:4510471-4621752(+)	protein_coding
Pgr	2.21853	0.0889784	1.0296	0.137347	2.15475	0.000229555	0.0123743	ENSMUSG00000031870	progesterone receptor [Source:MGI Symbol;Acc:MGI:97567]	chr9:8899832-8968611(+)	protein_coding
Pnpla2	267.883	16.5576	123.44	4.36258	2.17014	0.000127634	0.00985675	ENSMUSG00000025509	patatin-like phospholipase domain containing 2 [Source:MGI Symbol;Acc:MGI:1914103]	chr7:148641086-148646642(+)	protein_coding
Doc2b	2.52715	0.0731353	1.1639	0.320538	2.17129	0.0019909	0.0424354	ENSMUSG00000020848	double C2, beta [Source:MGI Symbol;Acc:MGI:1100497]	chr11:75582591-75609559(-)	protein_coding
Faim2	5.07081	0.41373	2.32092	0.41822	2.18482	0.00126496	0.0329838	ENSMUSG00000023011	Fas apoptotic inhibitory molecule 2 [Source:MGI Symbol;Acc:MGI:1919643]	chr15:99327435-99358596(-)	protein_coding
Fasn	422.533	4.38291	193.374	2.10622	2.18506	1.35034e-07	0.000360316	ENSMUSG00000025153	fatty acid synthase [Source:MGI Symbol;Acc:MGI:95485]	chr11:120667271-120685861(-)	protein_coding
Fbxl2	4.42708	0.266889	2.02339	0.461443	2.18796	0.00145038	0.0356272	ENSMUSG00000032507	F-box and leucine-rich repeat protein 2 [Source:MGI Symbol;Acc:MGI:1919429]	chr9:113840051-113935869(-)	protein_coding
Pparg	23.752	1.93908	10.8143	0.771823	2.19634	0.000426482	0.0177802	ENSMUSG00000000440	peroxisome proliferator activated receptor gamma [Source:MGI Symbol;Acc:MGI:97747]	chr6:115311238-115440419(+)	protein_coding
Tspan11	24.0022	1.25875	10.9075	0.943042	2.20053	0.000134414	0.00985675	ENSMUSG00000030351	tetraspanin 11 [Source:MGI Symbol;Acc:MGI:1915748]	chr6:127837639-127903049(+)	protein_coding
Hsd11b1	84.2937	1.34414	38.1561	0.591388	2.20918	6.8263e-07	0.000910742	ENSMUSG00000016194	hydroxysteroid 11-beta dehydrogenase 1 [Source:MGI Symbol;Acc:MGI:103562]	chr1:195047834-195090239(-)	protein_coding
Cdo1	207.215	11.7643	93.5781	2.4139	2.21435	8.11369e-05	0.00849392	ENSMUSG00000033022	cysteine dioxygenase 1, cytosolic [Source:MGI Symbol;Acc:MGI:105925]	chr18:46872858-46887996(-)	protein_coding
Scgb1c1	40.4865	0.330869	18.2678	3.42549	2.21628	0.000364064	0.0165118	ENSMUSG00000038801	secretoglobin, family 1C, member 1 [Source:MGI Symbol;Acc:MGI:2655401]	chr7:148021394-148032668(+)	protein_coding
Fam213a	53.9241	3.10749	24.2549	5.76692	2.22323	0.00142638	0.0353503	ENSMUSG00000021792	family with sequence similarity 213, member A [Source:MGI Symbol;Acc:MGI:1917814]	chr14:41807028-41827064(-)	protein_coding
Amy1	26.7324	1.60688	12.0094	1.92803	2.22596	0.000528412	0.0202236	ENSMUSG00000074264	amylase 1, salivary [Source:MGI Symbol;Acc:MGI:88019]	chr3:113258869-113280668(-)	protein_coding
2610035D17Rik	5.71013	0.354536	2.56278	0.352313	2.2281	0.00040126	0.0171769	ENSMUSG00000087259	RIKEN cDNA 2610035D17 gene [Source:MGI Symbol;Acc:MGI:1919636]	chr11:112905219-113063152(-)	lincRNA
Fabp4	2866.89	52.2075	1286.68	7.17764	2.22813	8.22568e-07	0.000940665	ENSMUSG00000062515	fatty acid binding protein 4, adipocyte [Source:MGI Symbol;Acc:MGI:88038]	chr3:10204342-10208576(-)	protein_coding
Slc27a1	116.191	2.033	52.1147	2.99269	2.22953	6.72779e-06	0.00291113	ENSMUSG00000031808	solute carrier family 27 (fatty acid transporter), member 1 [Source:MGI Symbol;Acc:MGI:1347098]	chr8:74092825-74110607(+)	protein_coding
Zfp7	3.4066	0.140194	1.51587	0.13288	2.24729	7.09694e-05	0.00811586	ENSMUSG00000033669	zinc finger protein 7 [Source:MGI Symbol;Acc:MGI:99208]	chr15:76709705-76722824(+)	protein_coding
Sult1a1	70.4781	5.3899	31.3322	1.66104	2.24938	0.000274485	0.0135708	ENSMUSG00000030711	sulfotransferase family 1A, phenol-preferring, member 1 [Source:MGI Symbol;Acc:MGI:102896]	chr7:133816383-133819871(-)	protein_coding
Echdc1	19.774	0.785591	8.77547	1.3096	2.25333	0.000237532	0.0125304	ENSMUSG00000019883	enoyl Coenzyme A hydratase domain containing 1 [Source:MGI Symbol;Acc:MGI:1277169]	chr10:29032971-29082248(+)	protein_coding
Rgs11	1.67287	0.0762952	0.739013	0.184808	2.26365	0.00126873	0.0330282	ENSMUSG00000024186	regulator of G-protein signaling 11 [Source:MGI Symbol;Acc:MGI:1354739]	chr17:26339906-26348269(+)	protein_coding
Car5b	18.0125	2.16056	7.89367	1.23645	2.28189	0.00214519	0.0441695	ENSMUSG00000031373	carbonic anhydrase 5b, mitochondrial [Source:MGI Symbol;Acc:MGI:1926249]	chrX:160414753-160465942(-)	protein_coding
Stmn2	26.6642	1.88909	11.5774	1.7551	2.30313	0.000533776	0.020347	ENSMUSG00000027500	stathmin-like 2 [Source:MGI Symbol;Acc:MGI:98241]	chr3:8509526-8561604(+)	protein_coding
Pdk4	41.2534	4.42383	17.9029	1.20423	2.30428	0.000911364	0.0278985	ENSMUSG00000019577	pyruvate dehydrogenase kinase, isoenzyme 4 [Source:MGI Symbol;Acc:MGI:1351481]	chr6:5433350-5446278(-)	protein_coding
Rnf144a	5.50754	0.589728	2.37118	0.43275	2.3227	0.00175488	0.039683	ENSMUSG00000020642	ring finger protein 144A [Source:MGI Symbol;Acc:MGI:1344401]	chr12:26991658-27100127(-)	protein_coding
Prkar1b	12.7537	1.21599	5.41764	1.13456	2.35411	0.00157641	0.0377819	ENSMUSG00000025855	protein kinase, cAMP dependent regulatory, type I beta [Source:MGI Symbol;Acc:MGI:97759]	chr5:139493257-139606340(-)	protein_coding
Angptl4	39.6309	2.7318	16.6893	2.59696	2.37463	0.000457935	0.0187029	ENSMUSG00000002289	angiopoietin-like 4 [Source:MGI Symbol;Acc:MGI:1888999]	chr17:33911844-33918520(-)	protein_coding
Fbln7	51.8563	1.75498	21.8189	2.31147	2.37667	5.69148e-05	0.0071188	ENSMUSG00000027386	fibulin 7 [Source:MGI Symbol;Acc:MGI:1917620]	chr2:128689667-128722770(+)	protein_coding
Lipe	120.594	4.356	50.5965	1.38816	2.38345	1.20179e-05	0.003671	ENSMUSG00000003123	lipase, hormone sensitive [Source:MGI Symbol;Acc:MGI:96790]	chr7:26161837-26351436(-)	protein_coding
Plac9a	387.849	24.9391	161.963	13.7256	2.39467	0.000162378	0.0106544	ENSMUSG00000095304	placenta specific 9a [Source:MGI Symbol;Acc:MGI:2663998]	chr14:26986803-27001837(-)	protein_coding
Rfesd	9.18857	0.107499	3.8311	0.468327	2.39842	4.23779e-05	0.00665167	ENSMUSG00000043190	Rieske (Fe-S) domain containing [Source:MGI Symbol;Acc:MGI:2145198]	chr13:76138982-76156160(-)	protein_coding
Btnl9	7.29202	0.873969	3.03769	0.672704	2.40051	0.00260903	0.0490264	ENSMUSG00000040283	butyrophilin-like 9 [Source:MGI Symbol;Acc:MGI:2442439]	chr11:48981826-49000591(-)	protein_coding
Tmem44	3.60137	0.202243	1.48735	0.206973	2.42133	0.000224635	0.0123067	ENSMUSG00000022537	transmembrane protein 44 [Source:MGI Symbol;Acc:MGI:1924489]	chr16:30511940-30550664(-)	protein_coding
Retn	197.047	9.80978	80.2752	8.09269	2.45465	9.13559e-05	0.00903888	ENSMUSG00000012705	resistin [Source:MGI Symbol;Acc:MGI:1888506]	chr8:3655769-3659818(+)	protein_coding
Cyp1b1	44.5647	0.988361	18.1067	1.38935	2.46123	1.13924e-05	0.003671	ENSMUSG00000024087	cytochrome P450, family 1, subfamily b, polypeptide 1 [Source:MGI Symbol;Acc:MGI:88590]	chr17:80106292-80114381(-)	protein_coding
Slc1a3	7.41078	0.822285	3.00555	0.286309	2.4657	0.000934811	0.0281278	ENSMUSG00000005360	solute carrier family 1 (glial high affinity glutamate transporter), member 3 [Source:MGI Symbol;Acc:MGI:99917]	chr15:8584123-8660807(-)	protein_coding
Plac9b	159.662	1.24716	64.3339	4.32971	2.48177	3.3109e-06	0.0019393	ENSMUSG00000072674	placenta specific 9b [Source:MGI Symbol;Acc:MGI:3711222]	chr14:26986803-27001837(-)	protein_coding
Pck1	68.1073	5.01057	27.1344	2.54146	2.51	0.00022615	0.0123152	ENSMUSG00000027513	phosphoenolpyruvate carboxykinase 1, cytosolic [Source:MGI Symbol;Acc:MGI:97501]	chr2:172978573-172984754(+)	protein_coding
Adrb3	17.7585	0.482006	7.07002	1.33741	2.5118	0.000200677	0.0116548	ENSMUSG00000031489	adrenergic receptor, beta 3 [Source:MGI Symbol;Acc:MGI:87939]	chr8:28336247-28340060(-)	protein_coding
Zbtb16	16.5905	0.926911	6.59033	0.730666	2.51739	0.000125454	0.00985675	ENSMUSG00000066687	zinc finger and BTB domain containing 16 [Source:MGI Symbol;Acc:MGI:103222]	chr9:48462401-48644050(-)	protein_coding
N4bp2l1	7.33449	1.07966	2.91082	0.297212	2.51974	0.00238743	0.0469875	ENSMUSG00000041132	NEDD4 binding protein 2-like 1 [Source:MGI Symbol;Acc:MGI:2140872]	chr5:151374217-151397100(-)	protein_coding
Plin1	79.48	1.40555	31.4843	2.28345	2.52444	6.44931e-06	0.00286815	ENSMUSG00000030546	perilipin 1 [Source:MGI Symbol;Acc:MGI:1890505]	chr7:86866049-86877662(-)	protein_coding
Vipr2	5.76832	0.69127	2.26359	0.215825	2.54831	0.00110802	0.0308931	ENSMUSG00000011171	vasoactive intestinal peptide receptor 2 [Source:MGI Symbol;Acc:MGI:107166]	chr12:117316195-117384734(+)	protein_coding
Tmem45b	65.0944	4.2357	25.0636	2.91358	2.59716	0.000174896	0.011024	ENSMUSG00000041737	transmembrane protein 45b [Source:MGI Symbol;Acc:MGI:2384574]	chr9:31233780-31271823(-)	protein_coding
Fam13a	11.9259	1.13698	4.54905	0.599774	2.62162	0.000575342	0.0213223	ENSMUSG00000037709	family with sequence similarity 13, member A [Source:MGI Symbol;Acc:MGI:1889842]	chr6:58883529-58974496(-)	protein_coding
Acvr1c	1.05806	0.0383183	0.399928	0.0682759	2.64562	0.00012943	0.00985675	ENSMUSG00000026834	activin A receptor, type IC [Source:MGI Symbol;Acc:MGI:2661081]	chr2:58119863-58210169(-)	protein_coding
Ifitm10	1.85508	0.168742	0.698323	0.139346	2.65647	0.000790099	0.0261353	ENSMUSG00000045777	interferon induced transmembrane protein 10 [Source:MGI Symbol;Acc:MGI:2444776]	chr7:149512014-149558164(-)	protein_coding
Npy	169.773	10.6014	62.1771	10.6494	2.73047	0.000242988	0.0126718	ENSMUSG00000029819	neuropeptide Y [Source:MGI Symbol;Acc:MGI:97374]	chr6:49772727-49779504(+)	protein_coding
Islr2	4.67431	0.347036	1.68607	0.201676	2.77232	0.000208573	0.0117014	ENSMUSG00000051243	immunoglobulin superfamily containing leucine-rich repeat 2 [Source:MGI Symbol;Acc:MGI:2444277]	chr9:58044103-58056615(-)	protein_coding
Timp4	48.2636	0.37156	17.4028	3.21916	2.77333	7.91002e-05	0.00849392	ENSMUSG00000030317	tissue inhibitor of metalloproteinase 4 [Source:MGI Symbol;Acc:MGI:109125]	chr6:115084919-115232644(-)	protein_coding
Galnt15	38.4707	4.52427	13.7609	0.80137	2.79565	0.000739273	0.0249472	ENSMUSG00000021903	UDP-N-acetyl-alpha-D-galactosamine:polypeptide N-acetylgalactosaminyltransferase 15 [Source:MGI Symbol;Acc:MGI:1926004]	chr14:32842288-32871512(+)	protein_coding
Sfrp4	168.333	5.63757	59.6484	5.76594	2.82209	1.99591e-05	0.00429168	ENSMUSG00000021319	secreted frizzled-related protein 4 [Source:MGI Symbol;Acc:MGI:892010]	chr13:19715043-19724692(+)	protein_coding
Rgs17	3.37405	0.471407	1.18249	0.01987	2.85335	0.00129586	0.0334624	ENSMUSG00000019775	regulator of G-protein signaling 17 [Source:MGI Symbol;Acc:MGI:1927469]	chr10:4424140-4520877(-)	protein_coding
Cyp1a1	7.03928	0.0729864	2.4507	0.607879	2.87235	0.000203192	0.0116548	ENSMUSG00000032315	cytochrome P450, family 1, subfamily a, polypeptide 1 [Source:MGI Symbol;Acc:MGI:88588]	chr9:57535734-57551631(+)	protein_coding
Scd3	5.05609	0.484481	1.75825	0.0255657	2.87564	0.000297789	0.0143473	ENSMUSG00000025202	stearoyl-coenzyme A desaturase 3 [Source:MGI Symbol;Acc:MGI:1353437]	chr19:44277777-44318506(+)	protein_coding
Cldn24	3.03593	0.433718	1.0374	0.0989121	2.92649	0.00147084	0.0360063	ENSMUSG00000061974	claudin 24 [Source:MGI Symbol;Acc:MGI:3712484]	chr8:48907496-48908159(+)	protein_coding
Aspg	8.12944	0.334929	2.74431	0.692129	2.96229	0.00026497	0.0133822	ENSMUSG00000037686	asparaginase [Source:MGI Symbol;Acc:MGI:2144822]	chr12:113344893-113365784(+)	protein_coding
Gap43	10.5984	1.27397	3.57096	0.567691	2.96795	0.000949697	0.0282614	ENSMUSG00000047261	growth associated protein 43 [Source:MGI Symbol;Acc:MGI:95639]	chr16:42248673-42340764(-)	protein_coding
Fmo3	122.02	4.91147	41.0772	1.82166	2.97051	1.15866e-05	0.003671	ENSMUSG00000026691	flavin containing monooxygenase 3 [Source:MGI Symbol;Acc:MGI:1100496]	chr1:164883930-164914622(-)	protein_coding
Car3	594.613	10.3076	200.09	6.26993	2.97172	5.81837e-07	0.000846837	ENSMUSG00000027559	carbonic anhydrase 3 [Source:MGI Symbol;Acc:MGI:88270]	chr3:14863537-14872373(+)	protein_coding
Clstn3	7.01338	0.524664	2.33302	0.347989	3.00614	0.000209763	0.0117014	ENSMUSG00000008153	calsyntenin 3 [Source:MGI Symbol;Acc:MGI:2178323]	chr6:124380773-124414802(-)	protein_coding
Mapk8ip2	2.54445	0.317133	0.839892	0.243983	3.02949	0.0017983	0.0401545	ENSMUSG00000022619	mitogen-activated protein kinase 8 interacting protein 2 [Source:MGI Symbol;Acc:MGI:1926555]	chr15:89284341-89292878(+)	protein_coding
Elovl6	32.105	1.25351	10.555	0.43429	3.04168	9.49403e-06	0.00345453	ENSMUSG00000041220	ELOVL family member 6, elongation of long chain fatty acids (yeast) [Source:MGI Symbol;Acc:MGI:2156528]	chr3:129235303-129341411(+)	protein_coding
Arxes2	20.2358	1.35884	6.60158	1.1704	3.0653	0.000192123	0.0115635	ENSMUSG00000048040	adipocyte-related X-chromosome expressed sequence 2 [Source:MGI Symbol;Acc:MGI:1924226]	chrX:132528358-132529898(+)	protein_coding
Cidec	113.511	8.44601	36.9978	2.10442	3.06805	0.000108517	0.00954953	ENSMUSG00000030278	cell death-inducing DFFA-like effector c [Source:MGI Symbol;Acc:MGI:95585]	chr6:113374629-113385749(-)	protein_coding
Prph	15.3983	1.04672	4.92393	1.8574	3.12725	0.00104618	0.0298102	ENSMUSG00000023484	peripherin [Source:MGI Symbol;Acc:MGI:97774]	chr15:98885604-98889409(+)	protein_coding
Nefm	2.71667	0.235249	0.849013	0.351384	3.1998	0.00156891	0.037687	ENSMUSG00000022054	neurofilament, medium polypeptide [Source:MGI Symbol;Acc:MGI:97314]	chr14:68737601-68749428(-)	protein_coding
Arxes1	10.0257	0.346076	3.12747	1.04336	3.20571	0.00040666	0.0173617	ENSMUSG00000048355	adipocyte-related X-chromosome expressed sequence 1 [Source:MGI Symbol;Acc:MGI:1923469]	chrX:132567905-132569485(+)	protein_coding
Ces1f	7.86754	0.963108	2.44429	0.394952	3.21874	0.000835288	0.0269074	ENSMUSG00000031725	carboxylesterase 1F [Source:MGI Symbol;Acc:MGI:2142687]	chr8:95780134-95803635(-)	protein_coding
Slc7a14	0.949923	0.152406	0.292693	0.0577673	3.24546	0.00221061	0.0450856	ENSMUSG00000069072	solute carrier family 7 (cationic amino acid transporter, y+ system), member 14 [Source:MGI Symbol;Acc:MGI:3040688]	chr3:31101777-31209241(-)	protein_coding
Rtn1	15.4539	2.77594	4.72432	0.154447	3.27113	0.00260458	0.0490264	ENSMUSG00000021087	reticulon 1 [Source:MGI Symbol;Acc:MGI:1933947]	chr12:73312735-73510041(-)	protein_coding
Sp7	1.3796	0.16583	0.42141	0.179902	3.27377	0.002466	0.0476706	ENSMUSG00000060284	Sp7 transcription factor 7 [Source:MGI Symbol;Acc:MGI:2153568]	chr15:102187607-102196702(-)	protein_coding
Tmeff2	15.9189	2.49568	4.85106	0.160178	3.28153	0.00155687	0.037595	ENSMUSG00000026109	transmembrane protein with EGF-like and two follistatin-like domains 2 [Source:MGI Symbol;Acc:MGI:1861735]	chr1:50984366-51244114(+)	protein_coding
Cidea	140.293	15.5832	42.7321	2.15224	3.28309	0.000425745	0.0177802	ENSMUSG00000024526	cell death-inducing DNA fragmentation factor, alpha subunit-like effector A [Source:MGI Symbol;Acc:MGI:1270845]	chr18:67480862-67527448(+)	protein_coding
Prkar2b	33.1314	2.18257	10.0561	0.595132	3.29467	6.02929e-05	0.00730267	ENSMUSG00000002997	protein kinase, cAMP dependent regulatory, type II beta [Source:MGI Symbol;Acc:MGI:97760]	chr12:32643343-32746144(-)	protein_coding
Cyp2f2	1.57179	0.0580359	0.475822	0.191741	3.30332	0.000692045	0.0240862	ENSMUSG00000052974	cytochrome P450, family 2, subfamily f, polypeptide 2 [Source:MGI Symbol;Acc:MGI:88608]	chr7:27904973-27918679(+)	protein_coding
Nrcam	1.04617	0.0252443	0.313232	0.164382	3.33992	0.00158191	0.0378103	ENSMUSG00000020598	neuronal cell adhesion molecule [Source:MGI Symbol;Acc:MGI:104750]	chr12:45429871-45702833(+)	protein_coding
Dbh	33.8417	1.10627	10.064	3.10512	3.36265	0.000236055	0.012514	ENSMUSG00000000889	dopamine beta hydroxylase [Source:MGI Symbol;Acc:MGI:94864]	chr2:27021026-27038724(+)	protein_coding
Slc36a2	34.0028	3.2603	9.96277	2.38379	3.41299	0.000499373	0.0195955	ENSMUSG00000020264	solute carrier family 36 (proton/amino acid symporter), member 2 [Source:MGI Symbol;Acc:MGI:1891430]	chr11:54971969-54998579(-)	protein_coding
Scd1	1374.72	7.68591	399.982	1.67333	3.43697	2.82679e-09	4.52569e-05	ENSMUSG00000037071	stearoyl-Coenzyme A desaturase 1 [Source:MGI Symbol;Acc:MGI:98239]	chr19:44468939-44482199(-)	protein_coding
Kng2	8.25149	1.40429	2.37447	0.39961	3.47508	0.0022254	0.0452715	ENSMUSG00000060459	kininogen 2 [Source:MGI Symbol;Acc:MGI:3027157]	chr16:22985924-23029174(-)	protein_coding
Disp2	2.34913	0.294049	0.648106	0.268991	3.62461	0.00178516	0.0400847	ENSMUSG00000040035	dispatched RND tramsporter family member 2 [Source:MGI Symbol;Acc:MGI:2388733]	chr2:118605454-118620911(+)	protein_coding
Adipoq	218.569	10.3598	60.1972	7.03868	3.63089	2.57188e-05	0.00508343	ENSMUSG00000022878	adiponectin, C1Q and collagen domain containing [Source:MGI Symbol;Acc:MGI:106675]	chr16:23146608-23158041(+)	protein_coding
Ucp1	43.6393	2.93844	11.5109	0.439716	3.79112	4.78464e-05	0.00708936	ENSMUSG00000031710	uncoupling protein 1 (mitochondrial, proton carrier) [Source:MGI Symbol;Acc:MGI:98894]	chr8:85814246-85822355(+)	protein_coding
H2-Q10	36.625	0.980516	9.2631	0.603833	3.95386	2.08314e-06	0.00151596	ENSMUSG00000067235	histocompatibility 2, Q region locus 10 [Source:MGI Symbol;Acc:MGI:95929]	chr17:35607033-35611508(+)	protein_coding
Scube2	1.59235	0.265699	0.401855	0.0383155	3.96249	0.00154488	0.0374183	ENSMUSG00000007279	signal peptide, CUB domain, EGF-like 2 [Source:MGI Symbol;Acc:MGI:1928765]	chr7:116942204-117009193(-)	protein_coding
Slc18a2	6.23949	0.614398	1.57262	0.711626	3.96759	0.00100559	0.0292717	ENSMUSG00000025094	solute carrier family 18 (vesicular monoamine), member 2 [Source:MGI Symbol;Acc:MGI:106677]	chr19:59335367-59370502(+)	protein_coding
Tfec	2.44039	0.293344	0.594742	0.3468	4.10328	0.00214829	0.0441695	ENSMUSG00000029553	transcription factor EC [Source:MGI Symbol;Acc:MGI:1333760]	chr6:16783380-16848441(-)	protein_coding
Th	27.808	2.84655	6.62463	0.873994	4.19766	0.000249243	0.0127835	ENSMUSG00000000214	tyrosine hydroxylase [Source:MGI Symbol;Acc:MGI:98735]	chr7:150078680-150085871(-)	protein_coding
Retnla	166.309	30.0147	39.077	3.46204	4.25592	0.00187841	0.0411399	ENSMUSG00000061100	resistin like alpha [Source:MGI Symbol;Acc:MGI:1888504]	chr16:48842664-48844574(+)	protein_coding
2810459M11Rik	0.631203	0.0386194	0.14401	0.013731	4.38304	3.28795e-05	0.00578462	ENSMUSG00000026227	RIKEN cDNA 2810459M11 gene [Source:MGI Symbol;Acc:MGI:1920042]	chr1:87942437-87952031(+)	protein_coding
Aldh3b2	2.83423	0.11477	0.627138	0.365047	4.51931	0.000564191	0.0210552	ENSMUSG00000075296	aldehyde dehydrogenase 3 family, member B2 [Source:MGI Symbol;Acc:MGI:2147613]	chr19:3972327-3981665(+)	protein_coding
Cfd	1472.14	7.27761	322.443	11.5875	4.56558	1.33723e-08	7.13635e-05	ENSMUSG00000061780	complement factor D (adipsin) [Source:MGI Symbol;Acc:MGI:87931]	chr10:79353597-79355401(+)	protein_coding
Syn2	7.44141	0.936046	1.62178	0.528249	4.58843	0.00072018	0.0246369	ENSMUSG00000009394	synapsin II [Source:MGI Symbol;Acc:MGI:103020]	chr6:115084919-115232644(+)	protein_coding
Rab3c	1.91977	0.193043	0.414041	0.0565302	4.63666	0.00020416	0.0116548	ENSMUSG00000021700	RAB3C, member RAS oncogene family [Source:MGI Symbol;Acc:MGI:1914545]	chr13:110844395-111070414(-)	protein_coding
Cadps	1.42584	0.101668	0.292285	0.186875	4.87823	0.000766122	0.0255397	ENSMUSG00000054423	Ca2+-dependent secretion activator [Source:MGI Symbol;Acc:MGI:1350922]	chr14:13205076-13655593(-)	protein_coding
Tmem59l	1.75135	0.281705	0.355633	0.0339084	4.9246	0.00104118	0.0298102	ENSMUSG00000035964	transmembrane protein 59-like [Source:MGI Symbol;Acc:MGI:1915187]	chr8:73007769-73011257(-)	protein_coding
Folh1	14.2725	2.2791	2.80172	0.693362	5.0942	0.00112967	0.0310028	ENSMUSG00000001773	folate hydrolase 1 [Source:MGI Symbol;Acc:MGI:1858193]	chr7:93867485-93924374(-)	protein_coding
Esm1	13.2558	2.26025	2.59191	0.592422	5.11429	0.00138553	0.0349229	ENSMUSG00000042379	endothelial cell-specific molecule 1 [Source:MGI Symbol;Acc:MGI:1918940]	chr13:113999866-114008312(+)	protein_coding
Sult5a1	14.249	1.41297	2.46864	1.67344	5.772	0.000738835	0.0249472	ENSMUSG00000000739	sulfotransferase family 5A, member 1 [Source:MGI Symbol;Acc:MGI:1931463]	chr8:125666746-125682180(-)	protein_coding
Nppb	760.282	24.3227	129.605	3.9859	5.86615	1.54979e-06	0.00124061	ENSMUSG00000029019	natriuretic peptide type B [Source:MGI Symbol;Acc:MGI:97368]	chr4:147359896-147361314(+)	protein_coding
Snca	8.04105	1.19642	1.36513	0.74915	5.8903	0.00120993	0.0320421	ENSMUSG00000025889	synuclein, alpha [Source:MGI Symbol;Acc:MGI:1277151]	chr6:60681566-60779849(-)	protein_coding
Rab3b	6.03516	0.882487	1.02237	0.499588	5.90309	0.00102186	0.029584	ENSMUSG00000003411	RAB3B, member RAS oncogene family [Source:MGI Symbol;Acc:MGI:1917158]	chr4:108551674-108644682(+)	protein_coding
Ddc	19.0541	1.50182	3.21037	0.220616	5.93517	5.50416e-05	0.00708936	ENSMUSG00000020182	dopa decarboxylase [Source:MGI Symbol;Acc:MGI:94876]	chr11:11714103-11798147(-)	protein_coding
Slc6a2	13.0952	1.23568	2.196	0.262282	5.9632	0.000116783	0.00985675	ENSMUSG00000055368	solute carrier family 6 (neurotransmitter transporter, noradrenalin), member 2 [Source:MGI Symbol;Acc:MGI:1270850]	chr8:95484945-95525566(+)	protein_coding
Napb	5.3148	0.572383	0.867295	0.346737	6.12802	0.00032521	0.0152687	ENSMUSG00000027438	N-ethylmaleimide sensitive fusion protein attachment protein beta [Source:MGI Symbol;Acc:MGI:104562]	chr2:148520392-148558156(-)	protein_coding
Ngfr	13.9782	0.663457	2.27941	0.402245	6.1324	1.27722e-05	0.00378672	ENSMUSG00000000120	nerve growth factor receptor (TNFR superfamily, member 16) [Source:MGI Symbol;Acc:MGI:97323]	chr11:95430139-95449012(-)	protein_coding
Nefl	5.17258	0.910666	0.829493	0.334486	6.23583	0.0014907	0.0363258	ENSMUSG00000022055	neurofilament, light polypeptide [Source:MGI Symbol;Acc:MGI:97313]	chr14:68701940-68705794(+)	protein_coding
Hba-a1	1147.42	73.0072	179.653	16.2415	6.38687	2.34694e-05	0.00475627	ENSMUSG00000069919	hemoglobin alpha, adult chain 1 [Source:MGI Symbol;Acc:MGI:96015]	chr11:32196488-32197310(+)	protein_coding
Ntrk1	7.81951	0.505584	1.21718	0.651258	6.42431	0.000156645	0.0104062	ENSMUSG00000028072	neurotrophic tyrosine kinase, receptor, type 1 [Source:MGI Symbol;Acc:MGI:97383]	chr3:87582165-87599084(-)	protein_coding
Aldoc	4.18312	0.81021	0.612645	0.308235	6.82796	0.00204153	0.0429414	ENSMUSG00000017390	aldolase C, fructose-bisphosphate [Source:MGI Symbol;Acc:MGI:101863]	chr11:78137699-78140262(+)	protein_coding
Cplx1	4.70025	0.813792	0.66884	0.16726	7.02747	0.00109687	0.0307546	ENSMUSG00000033615	complexin 1 [Source:MGI Symbol;Acc:MGI:104727]	chr5:108947572-108979046(-)	protein_coding
Slc27a2	4.10486	0.40189	0.576877	0.14834	7.11566	0.000140304	0.00998287	ENSMUSG00000027359	solute carrier family 27 (fatty acid transporter), member 2 [Source:MGI Symbol;Acc:MGI:1347099]	chr2:126378759-126413979(+)	protein_coding
Apoc1	18.159	2.4097	2.38126	2.48514	7.6258	0.00139233	0.0349229	ENSMUSG00000040564	apolipoprotein C-I [Source:MGI Symbol;Acc:MGI:88053]	chr7:20274828-20278008(-)	protein_coding
Entpd3	1.37232	0.235869	0.172453	0.193926	7.95768	0.00243518	0.0473721	ENSMUSG00000041608	ectonucleoside triphosphate diphosphohydrolase 3 [Source:MGI Symbol;Acc:MGI:1321386]	chr9:120448935-120477443(+)	protein_coding
Elavl2	1.9178	0.303254	0.23612	0.294221	8.12216	0.00232144	0.0459978	ENSMUSG00000008489	ELAV (embryonic lethal, abnormal vision, Drosophila)-like 2 (Hu antigen B) [Source:MGI Symbol;Acc:MGI:1100887]	chr4:90917456-91066675(-)	protein_coding
Scg2	5.47243	0.178992	0.667026	0.181409	8.20422	5.24086e-06	0.00239732	ENSMUSG00000050711	secretogranin II [Source:MGI Symbol;Acc:MGI:103033]	chr1:79431243-79436665(-)	protein_coding
Cyp2e1	95.6576	6.86575	11.3867	0.679717	8.40084	2.95108e-05	0.00543355	ENSMUSG00000025479	cytochrome P450, family 2, subfamily e, polypeptide 1 [Source:MGI Symbol;Acc:MGI:88607]	chr7:147949730-147960876(+)	protein_coding
Cntn1	2.30625	0.170526	0.272857	0.328857	8.45223	0.000683166	0.0239174	ENSMUSG00000055022	contactin 1 [Source:MGI Symbol;Acc:MGI:105980]	chr15:91881595-92172398(+)	protein_coding
Cacna1b	0.513766	0.059381	0.05807	0.10058	8.84736	0.00250097	0.0479528	ENSMUSG00000004113	calcium channel, voltage-dependent, N type, alpha 1B subunit [Source:MGI Symbol;Acc:MGI:88296]	chr2:24459408-24618672(-)	protein_coding
Chrna3	4.26919	0.585228	0.460111	0.140887	9.27861	0.000393676	0.0170806	ENSMUSG00000032303	cholinergic receptor, nicotinic, alpha polypeptide 3 [Source:MGI Symbol;Acc:MGI:87887]	chr9:54859149-54874366(-)	protein_coding
Nrip3	0.968046	0.107833	0.0818187	0.0717424	11.8316	0.000290211	0.0140796	ENSMUSG00000034825	nuclear receptor interacting protein 3 [Source:MGI Symbol;Acc:MGI:1925843]	chr7:116901569-116925059(-)	protein_coding
Acsm3	19.218	0.994261	1.61536	0.125472	11.897	6.95351e-06	0.00292962	ENSMUSG00000030935	acyl-CoA synthetase medium-chain family member 3 [Source:MGI Symbol;Acc:MGI:99538]	chr7:126904436-126937572(+)	protein_coding
Htr3a	10.237	1.50987	0.7836	0.468594	13.064	0.000490537	0.0194219	ENSMUSG00000032269	5-hydroxytryptamine (serotonin) receptor 3A [Source:MGI Symbol;Acc:MGI:96282]	chr9:48707317-48719204(-)	protein_coding
Alas2	12.6986	0.947041	0.839945	0.3387	15.1184	3.3953e-05	0.00590158	ENSMUSG00000025270	aminolevulinic acid synthase 2, erythroid [Source:MGI Symbol;Acc:MGI:87990]	chrX:146981927-147005165(+)	protein_coding
Celf6	1.98482	0.247348	0.114402	0.19815	17.3495	0.000516174	0.0199131	ENSMUSG00000032297	CUGBP, Elav-like family member 6 [Source:MGI Symbol;Acc:MGI:1923433]	chr9:59426143-59455099(+)	protein_coding
Htr3b	1.15696	0.201783	0.0627953	0.108765	18.4242	0.00116802	0.0316413	ENSMUSG00000008590	5-hydroxytryptamine (serotonin) receptor 3B [Source:MGI Symbol;Acc:MGI:1861899]	chr9:48743112-48773095(-)	protein_coding
Fbxo41	0.515615	0.0440135	0.021823	0.0377985	23.6272	0.000123235	0.00985675	ENSMUSG00000047013	F-box protein 41 [Source:MGI Symbol;Acc:MGI:1261912]	chr6:85419569-85452988(-)	protein_coding
Rab38	2.43736	0.269873	0.101767	0.176266	23.9504	0.000231954	0.01242	ENSMUSG00000030559	RAB38, member RAS oncogene family [Source:MGI Symbol;Acc:MGI:1919683]	chr7:95578782-95640082(+)	protein_coding
Slc51b	1.85339	0.222317	0	0	100	0.000133712	0.00985675	ENSMUSG00000053862	solute carrier family 51, beta subunit [Source:MGI Symbol;Acc:MGI:3582052]	chr9:65246294-65270580(-)	protein_coding
Ak8	1.05822	0.1272	0	0	100	0.000134814	0.00985675	ENSMUSG00000026807	adenylate kinase 8 [Source:MGI Symbol;Acc:MGI:1916120]	chr2:28555680-28668685(+)	protein_coding
Chrna4	0.112172	0.0134834	0	0	100	0.000134817	0.00985675	ENSMUSG00000027577	cholinergic receptor, nicotinic, alpha polypeptide 4 [Source:MGI Symbol;Acc:MGI:87888]	chr2:180757015-180773882(-)	protein_coding
Orc1	0.169695	0.0203978	0	0	100	0.000134818	0.00985675	ENSMUSG00000028587	origin recognition complex, subunit 1 [Source:MGI Symbol;Acc:MGI:1328337]	chr4:108252058-108287436(+)	protein_coding
Barx1	0.418108	0.0502579	0	0	100	0.00013482	0.00985675	ENSMUSG00000021381	BarH-like homeobox 1 [Source:MGI Symbol;Acc:MGI:103124]	chr13:48758404-48761876(+)	protein_coding
Hsd17b14	0.416631	0.0500803	0	0	100	0.00013482	0.00985675	ENSMUSG00000030825	hydroxysteroid (17-beta) dehydrogenase 14 [Source:MGI Symbol;Acc:MGI:1913315]	chr7:52810297-52822691(+)	protein_coding
Tmem207	0.361392	0.0434404	0	0	100	0.00013482	0.00985675	ENSMUSG00000091972	transmembrane protein 207 [Source:MGI Symbol;Acc:MGI:2685386]	chr16:26503878-26526857(-)	protein_coding
Dmp1	0.559857	0.0672966	0	0	100	0.000134821	0.00985675	ENSMUSG00000029307	dentin matrix protein 1 [Source:MGI Symbol;Acc:MGI:94910]	chr5:104631635-104643121(+)	protein_coding
Actl6b	0.358643	0.0431101	0	0	100	0.000134822	0.00985675	ENSMUSG00000029712	actin-like 6B [Source:MGI Symbol;Acc:MGI:1933548]	chr5:137994782-138010801(+)	protein_coding
Capn11	0.201361	0.0242044	0	0	100	0.000134822	0.00985675	ENSMUSG00000058626	calpain 11 [Source:MGI Symbol;Acc:MGI:1352490]	chr17:45767152-45796258(-)	protein_coding
Gnat2	0.305841	0.0367632	0	0	100	0.000134823	0.00985675	ENSMUSG00000009108	guanine nucleotide binding protein, alpha transducing 2 [Source:MGI Symbol;Acc:MGI:95779]	chr3:107895983-107904348(+)	protein_coding
Lypd6b	0.229821	0.0276254	0	0	100	0.000134823	0.00985675	ENSMUSG00000026765	LY6/PLAUR domain containing 6B [Source:MGI Symbol;Acc:MGI:1919147]	chr2:49643205-49804366(+)	protein_coding
Zyg11a	0.229374	0.0275717	0	0	100	0.000134824	0.00985675	ENSMUSG00000034645	zyg-11 family member A, cell cycle regulator [Source:MGI Symbol;Acc:MGI:2446208]	chr4:107854538-107890527(-)	protein_coding
Zkscan16	0.184141	0.0221345	0	0	100	0.000134824	0.00985675	ENSMUSG00000038630	zinc finger with KRAB and SCAN domains 16 [Source:MGI Symbol;Acc:MGI:3510405]	chr4:58956499-58971227(+)	protein_coding
Acot4	0.67628	0.0812916	0	0	100	0.000134824	0.00985675	ENSMUSG00000052392	acyl-CoA thioesterase 4 [Source:MGI Symbol;Acc:MGI:2159621]	chr12:85379328-85385673(+)	protein_coding
Gnat3	0.501212	0.0602478	0	0	100	0.000134825	0.00985675	ENSMUSG00000028777	guanine nucleotide binding protein, alpha transducing 3 [Source:MGI Symbol;Acc:MGI:3588268]	chr5:17468387-17525486(+)	protein_coding
Xlr	0.000169254	2.03451e-05	0	0	100	0.000134826	0.00985675	ENSMUSG00000054626	X-linked lymphocyte-regulated [Source:MGI Symbol;Acc:MGI:98976]	chrX:51080294-51100883(-)	protein_coding
Myo1a	0.151147	0.0181686	0	0	100	0.000134826	0.00985675	ENSMUSG00000025401	myosin IA [Source:MGI Symbol;Acc:MGI:107732]	chr10:127142311-127157996(+)	protein_coding
Tmem178b	0.164946	0.0198274	0	0	100	0.00013483	0.00985675	ENSMUSG00000057716	transmembrane protein 178B [Source:MGI Symbol;Acc:MGI:3647581]	chr6:40060251-40198352(+)	protein_coding
Zfp804a	0.119386	0.0143508	0	0	100	0.00013483	0.00985675	ENSMUSG00000070866	zinc finger protein 804A [Source:MGI Symbol;Acc:MGI:2442949]	chr2:81893814-82100035(+)	protein_coding
Omg	0.476146	0.0578673	0	0	100	0.000140786	0.00998287	ENSMUSG00000049612	oligodendrocyte myelin glycoprotein [Source:MGI Symbol;Acc:MGI:106586]	chr11:79153393-79395111(-)	protein_coding
Chrna5	0.430965	0.0529593	0	0	100	0.000147053	0.0101048	ENSMUSG00000035594	cholinergic receptor, nicotinic, alpha polypeptide 5 [Source:MGI Symbol;Acc:MGI:87889]	chr9:54828686-54855586(+)	protein_coding
Diras1	0.401773	0.0493725	0	0	100	0.000147059	0.0101048	ENSMUSG00000043670	DIRAS family, GTP-binding RAS-like 1 [Source:MGI Symbol;Acc:MGI:2183442]	chr10:80482334-80488122(-)	protein_coding
Cd177	0.500386	0.0842132	0	0	100	0.000502757	0.019632	ENSMUSG00000052212	CD177 antigen [Source:MGI Symbol;Acc:MGI:1916141]	chr7:25529001-25545330(-)	protein_coding
Usp43	0.0133077	0.00244802	0	0	100	0.00070923	0.0244581	ENSMUSG00000020905	ubiquitin specific peptidase 43 [Source:MGI Symbol;Acc:MGI:2444541]	chr11:67668024-67735655(-)	protein_coding
Mup12	0.13935	0.0275686	0	0	100	0.000938178	0.0281278	ENSMUSG00000094793	major urinary protein 12 [Source:MGI Symbol;Acc:MGI:3780193]	chr4:60732253-60736153(-)	protein_coding
