# Supplementary material for: Identification of Gene Expression Changes in the Aorta of ApoE Null Mice Fed a High-Fat Diet
Source: Genes (Basel). 2017 Oct 24;8(10):289. doi: 10.3390/genes8100289 (PMC5664139; doi:10.3390/genes8100289)
Supplement: Supplementary file 1 [file genes-08-00289-s001.zip › Supplementary tables/Supplementary-Table-3.xlsx]

## Sheet: Sheet1
Supplementary Table 3. Up-regulated genes in AS with the potential to be repressed by filodipine revealed by CMap analysis. Amplitude, a measure of the extent of differential expression of a given probe set: amplitude=0 indicates no differential expression, amplitude >0 indicates increased expression upon treatment, and amplitude<0 indicates decreased expression upon treatment.
Affymetrix ID	Symbol	Amplitude
212186_at	ACACA	-0.62
219197_s_at	SCUBE2	-0.57
204105_s_at	NRCAM	-0.54
210868_s_at	ELOVL6	-0.44
202437_s_at	CYP1B1	-0.41
204942_s_at	ALDH3B2	-0.33
211598_x_at	VIPR2	-0.27
219398_at	CIDEC	-0.27
44040_at	FBXO41	-0.26
220334_at	RGS17	-0.23
208291_s_at	TH	-0.2
203680_at	PRKAR2B	-0.18
205382_s_at	CFD	-0.18
208305_at	PGR	-0.17
212218_s_at	FASN	-0.17
205749_at	CYP1A1	-0.12
205085_at	ORC1	-0.12
214436_at	FBXL2	-0.11
213553_x_at	APOC1	-0.1
205769_at	SLC27A2	-0.09
202022_at	ALDOC	-0.09
215299_x_at	SULT1A1	-0.08
206801_at	NPPB	-0.07
212555_at	PRKAR1B	-0.01
