# Supplementary material for: Identification of Gene Expression Changes in the Aorta of ApoE Null Mice Fed a High-Fat Diet
Source: Genes (Basel). 2017 Oct 24;8(10):289. doi: 10.3390/genes8100289 (PMC5664139; doi:10.3390/genes8100289)
Supplement: Supplementary file 1 [file genes-08-00289-s001.zip › Supplementary tables/Supplementary-Table-4.xlsx]

## Sheet: Sheet1
Supplementary Table 4. Down-regulated genes in AS with the potential to be induced by filodipine revealed by CMap analysis. Amplitude, a measure of the extent of differential expression of a given probe set: amplitude=0 indicates no differential expression, amplitude >0 indicates increased expression upon treatment, and amplitude<0 indicates decreased expression upon treatment.
Affymetrix ID	Symbol	Amplitude
204908_s_at	BCL3	0.61
217234_s_at	EZR	0.25
220928_s_at	PRDM16	0.21
200800_s_at	HSPA1A	0.21
218819_at	INTS6	0.19
209909_s_at	TGFB2	0.13
222239_s_at	INTS6	0.13
221585_at	CACNG4	0.11
202218_s_at	FADS2	0.08
203304_at	BAMBI	0.08
214549_x_at	SPRR1A	0.07
34764_at	LARS2	0.05
201650_at	KRT19	0.03
